# Supplementary material for: Evolution of Early SARS-CoV-2 and Cross-Coronavirus Immunity
Source: mSphere. 2020 Sep 2;5(5):e00622-20. doi: 10.1128/mSphere.00622-20 (PMC7471005; doi:10.1128/mSphere.00622-20)
Supplement: DATA SET S1 [file mSphere.00622-20-sd001.csv]

COVID_team_ID	age	covid	gender	days	symptoms	patient	covid_death	outcome	ICU	IgG1_SARS1_RBD	IgG1_RSV_post_F	IgG1_Flu_Mix	IgG1_CoV2_N	IgG1_CoV2_S	IgG1_NL63	IgG1_HKU1	IgG1_CoV2_RBD	IgG1_MERS_RBD	IgG2_SARS1_RBD	IgG2_RSV_post_F	IgG2_Flu_Mix	IgG2_CoV2_N	IgG2_CoV2_S	IgG2_NL63	IgG2_HKU1	IgG2_CoV2_RBD	IgG2_MERS_RBD	IgG3_SARS1_RBD	IgG3_RSV_post_F	IgG3_Flu_Mix	IgG3_CoV2_N	IgG3_CoV2_S	IgG3_NL63	IgG3_HKU1	IgG3_CoV2_RBD	IgG3_MERS_RBD	IgG4_SARS1_RBD	IgG4_RSV_post_F	IgG4_Flu_Mix	IgG4_CoV2_N	IgG4_CoV2_S	IgG4_NL63	IgG4_HKU1	IgG4_CoV2_RBD	IgG4_MERS_RBD	IgA1_SARS1_RBD	IgA1_RSV_post_F	IgA1_Flu_Mix	IgA1_CoV2_N
Richelle 1	49	Positive	M	9	Late	1	no	3	yes	3775.25	104716.75	51627.5	4932	10024	7178.5	16543.5	3900.75	4934.75	9878	21171.5	4906	8892.5	2937.75	4154.75	6264.25	6004	10863.5	6186	15219.75	6342.5	6233	2858	3389.5	4537.5	4225.25	7076	2743.75	7461.75	3809.5	3450.5	2705	2866.5	3583	3647.5	3595.25	15929	42259.25	20920.5	14649.5
Richelle 10	33	Negative	M	NA	NA	15	no	1	no	2710.75	64485	4032.25	3427.25	2401.5	2978.5	3413.75	3349	3697	9415.5	66057	4670.25	7791	3015.25	3614	5058	5046.75	10435.75	11024.5	100553	5941.5	9334.25	2886.25	4028.25	5329.5	6105	11756.5	4526.5	33878	4068	4369	2679	3230.25	3642.75	4065.5	5262.75	6846.5	99752.5	14611.75	7187
Richelle 11	87	Negative	F	NA	NA	16	no	1	no	3543.5	558894.5	149986.25	4689	2828.5	32948.25	6137.5	3865.75	5410.5	4307.5	26693.5	4397.5	4255.75	2459	3124	3519.75	4066.25	5062.5	5647.75	24277.25	3989	5489	2726	3220.5	3877.75	4146.25	7203.75	3709.75	25547.75	4598.5	4172	2489.5	3167.75	3326.75	3668.5	4664.25	11385	110227.75	5548.5	9933.5
Richelle 12	86	Negative	F	NA	NA	17	no	1	no	15718.75	476189	42866.75	7542.5	3274	34069	63599	4558	10546.5	10715.75	21771.5	4137.75	8467.75	3222.5	3776	6515.25	5435.25	10972	11302.5	19834	4244.25	8715.25	3150.25	4143.25	6179	5753	10552.5	3946.25	13787.75	4145.5	4538.5	2642.5	3152.5	3960.75	3757.75	5068.75	9229.75	148624.75	4504.5	9488
Richelle 13	72	Negative	M	NA	NA	18	no	3	yes	8010	924429.5	323620.5	6746.5	2758.75	27043	63873.75	4285.25	9584	3441.25	468999.25	5831.25	4001.5	2616.5	3253.25	3805	3728.25	4817	7598.25	42011.25	10428.5	6483.75	2616.75	3787	4636	4595.25	9278.5	4858.75	43224.75	5049	4649.5	2602.25	3368.5	3922.25	3961.25	6170	24899.25	906119	48380.5	17556
Richelle 14	35	Negative	M	NA	NA	19	no	1	no	4503.25	405255	64094	5504.75	3017	11707	11550.5	4117.25	5799.5	9030	117514.75	5144.5	6280.5	2915.5	3630	5884.25	4977	10074	6707	48356.25	5055.75	5018.5	2465.75	3301.5	4323	3823.25	6909	3484	32454.5	4399	3842.5	2443.25	2960.25	3813.5	3808.5	4480.25	4832.5	52732.5	5923.75	5026
Richelle 15	64	Negative	M	NA	NA	21	no	3	yes	2464.5	43064	5200.25	4005.75	2654	2983.75	3419.25	3786	3923	7766.25	82364.5	5164	6640	2910.5	4357	4868.5	4345.5	7739.25	10260.25	61549.75	7743.75	7275	3027.25	4726.25	5303	5262.25	10557	2338.75	8003.25	3823	3104	2573.5	2968.25	3473	3361.25	3575.5	21974	374874	20134.75	17418.75
Richelle 16	97	Negative	M	NA	NA	23	no	1	no	2520.5	197130	3647.25	3376	2624	2973	3464	3372.5	3584.5	7202.75	194359	39387	5260	2603.25	3188.5	4591.25	3997.75	6737.5	4291.75	260181	4119.5	4905.75	2724	3061.25	3909	3843.75	5525.5	9695.75	208528.5	14965	6490.25	2885.75	3459.5	7129	4797.5	9482	23133.75	553067.25	23010	32179.25
Richelle 17	67	Positive	M	3	Early	24	no	1	no	14924	720301.75	112267.5	8315.25	3904	121350.75	20436.75	4386.5	12142	55604.5	284268.75	19509.25	25346.25	7613	16547.25	24424	18903.5	58500.25	8981.75	84914.5	7365	6663.5	2931	4832	5607	5262	10973.5	20601.5	123803	13130	10373.75	3929.5	8227	9759.75	9343	19816	20047.5	201765.5	11260.75	11155.5
Richelle 18	55	Positive	M	11	Late	25	no	1	yes	2354.75	33982.25	3950.25	3526	2743	3092.25	3324.5	3255	3630.75	4036.5	48543.75	4127.25	7789.5	3156.75	3023.5	4479.75	4509.25	5287	3264.5	16225	3808.75	5990.75	3394.5	3547.5	3864.75	4394.75	4580.25	2796.5	16189.25	3968	4111.5	2720	2977.5	3579.75	3692	4189.5	6399.5	144363	5444.25	128282.5
Richelle 19	55	Positive	M	12	Late	25	no	1	yes	2421.5	27671	3574.25	3427	3555.25	3101.25	3415.5	3315	3363.5	2851	31044.5	4248.5	10304.25	3149.5	3191.5	3887.5	4032.5	3713.25	2970.25	13418.25	3720.5	12478.25	6457	3269.75	3442.25	7372.5	3826	2586.5	8458	3988.5	4074	2637.5	2945	3727.25	3691	3449.5	7865.25	124841.5	5712.5	412044.5
Richelle 2	49	Positive	M	19	Late	1	no	3	yes	11310.5	108324.5	33968.25	232720.5	350783.25	6187.5	12391.5	156135.5	5046	5045.5	14971.75	4499.75	19458.5	5843.75	3237.5	4061.75	5435.5	6271.75	11076	27003.5	5404.5	178643.25	59417.25	3394.5	4866	50394.25	8158	2461.5	6796	3489	4748.25	2709.75	2989.25	3421.5	3398.5	3788.5	22717.75	46466	18107.75	215822
Richelle 20	55	Positive	M	16	Late	25	no	1	yes	2612	23932.5	3938.75	24431.25	66564.75	2907	3728	56446.75	3528.75	16409.5	78515.75	5086	31588.25	11877.5	4671	7801.75	13041	19642.75	15079.75	28691	4563.5	57901.5	64202.25	3945.5	4824.5	61048	10059	6521	24746.5	4206	8098.75	6158	3518.75	4152.75	6948.25	8471.75	42249.5	150657.25	6618	366580
Richelle 21	42	Negative	F	NA	NA	27	no	3	no	2832.25	65687.5	5416.5	3429.5	2424	3079.25	3679	3327.5	3947.25	5802.25	72812.5	4613	4967.75	2840.25	3678.5	4751.75	4619.25	7366	8958.5	43845	9080.5	6398.25	3144.5	3694.5	5205.5	5252	9092	2482.5	15793.75	4180.25	3473.5	2383.5	3062.75	3511.75	3644.25	3429	6237	79153.75	22643	4909
Richelle 22	51	Positive	F	3	Early	28	no	1	no	6358	194670	252242	8059	2763.5	53750.5	15145.25	4481	6047	5129.25	15044.5	4889.5	6787	2670	3376	4123.25	4366.25	6576.5	8541	17978.25	39356.5	18809.25	2921.25	4713	5312.5	5862	17307.5	2908.5	7124.75	4027.25	4244	2453	3252.5	3709.75	3779.75	4378.75	17824	49017	26058.75	30324
Richelle 23	37	Positive	M	7	Late	29	no	1	yes	2486.5	47227.75	3362.25	4033.5	2688.75	3010.5	3493.5	8654.5	3682.25	2596.5	23305	3877.5	4522.75	5732.25	3058.5	3481.5	6974	3950.5	3109	12179	3988	5909.5	5085	3408	3734	7202	4639.25	2624.75	12473	3819.5	4031.25	3202.5	2977.75	3438.5	4582	3910	8948.75	396437	8895	72660.25
Richelle 24	37	Positive	M	18	Late	29	no	1	yes	3269.5	37650	3327	132129.5	53128.25	2779	3272.75	112881	3967.5	7878	29553.25	4236.25	19228	22006.5	3883	4493.5	12879.75	11501.25	49487	37897.5	4940.5	91732	204033.5	5630.25	5617.25	118137.5	21109.25	5201	21136	3814	6667.25	5868.5	3465	4232	6036	6976	192747.25	471557.75	12963.25	934753
Richelle 25	66	Negative	M	NA	NA	30	no	1	no	2521.25	333704	5240.25	3287	2483.5	2893.5	3489.75	3241.75	3499.5	3207.5	404418.5	4080.75	3916.5	2424.75	3105.75	3368.5	3683.5	4164	3817.75	234676	4647.25	4446.5	2541.25	3124	3465.75	3758.25	5750.75	3008.5	124170	4189.5	3841	2487.5	3021.5	3474.75	3676.75	4315	3602	236136.75	4521	6052.5
Richelle 26	55	Negative	F	NA	NA	32	no	1	no	3326.75	648143	134717	4554.75	2483	87656.75	29634.25	3826.5	4647.25	2447	34681.5	4489.25	4661.75	2439.75	3118.75	3525.5	3430.5	3945.25	3893.5	41279.5	5576	6048	2425.75	3099.5	3605	3833.25	5460	2688	18919	3766.75	3756	2455.75	3010.75	3550	3330.25	3658.5	3576	57447.25	8446	5624
Richelle 27	76	Negative	F	NA	NA	36	no	1	no	6544	310434.25	150113.5	5367	2846.75	308519.5	41511.25	4653.5	6709.5	4105.75	29121	6611	4553.75	2406.5	5383	3739.5	3918.75	5704.25	5945.5	13832	8514	5700.5	2687.5	3620.25	4001.5	4376.25	7809	2505.5	4841	3820.25	3417.5	2311	3145.75	3393	3350.75	3522.5	8600	117812.75	16700	8807.5
Richelle 28	74	Negative	F	NA	NA	37	no	2	yes	2364	906570.25	4907.25	3197.25	2490	2947	3227.5	3540.5	3633	3338.25	282224.25	5057.25	4493.5	2465	2896.25	3434.25	3644.5	4311.25	3717.5	118710	5400.5	4684.75	2770	3218.5	3791.25	4117.5	4753.5	2692.25	95195.5	4236	3745	2528.75	2843.75	3670	3413	4042.25	9705.5	742766	364895.25	9362.5
Richelle 29	72	Negative	F	NA	NA	40	no	1	no	6337.5	158209.25	200485.25	5719.25	2794.75	23092.5	6879	4483.5	6419.25	24238.75	28170.75	7230.5	11308	4288.75	6145.25	11961.5	9363.5	23171	4916.75	6110.5	4281.25	4260.75	2695.25	3376	3940.75	4487	5855	3578.75	6570.25	4056	3748.5	2574	3192.5	3875.75	3726.75	4726.25	32985.75	41716.25	10358	16190.5
Richelle 3	49	Positive	M	25	Late	1	no	3	yes	17647	115171	65132.25	315914	373384.25	8353.5	14062.5	228463.5	5557	5803.75	15511	4773.5	17698	7203.75	3167	3934.25	7158	6756.5	10817.25	17223.5	6539.5	203049.75	85726	3596.75	4296.75	61367.25	9475	2849.5	6075.25	3804	4518.5	2812	3009.25	3632	3834	4120	20868.5	43121.75	21411.25	178427.5
Richelle 30	93	Negative	F	NA	NA	41	no	1	no	3556.5	2844095	214560.5	5224.25	2713.5	3779.25	10505.5	7060.5	4253.75	4025	516270	4651.5	5544.25	2410.25	3633	3694	3640.25	4919	2976.5	96471	4151.75	3947	2572.5	3187	3552	3855.5	4506.5	3846.75	158882.75	4258	4448.25	2301.5	3130	3622.5	3697.25	4682	9326	678541.5	52110.75	13362.5
Richelle 31	53	Negative	F	NA	NA	42	no	1	no	3900	472036	46583	4556.75	2788	14908.5	24886.25	3722.75	4501	7108.5	178383	4150.5	5633	2804	3546	5767.25	4851	8992.5	5353.5	22468.75	3729.25	4507.25	2497.75	3263.25	4408.75	4347.25	6273.5	2691	13129.25	3602.5	3563	2558	2864	3451.25	3574.5	3732.75	2533	18688	3495.75	3291.5
Richelle 32	37	Negative	M	NA	NA	45	no	1	no	4759	546054.5	56894.25	4935.5	2883.5	46658.25	37483	4337.5	5318.5	10173.5	61208.75	5510.5	6221.5	3043.75	4074.5	7316.25	5119	10397.25	8099	32806.5	6617	5342.5	2720.5	4121.25	6113.5	4746.5	7899.25	5309.5	25213.5	4512.75	4773	2664.5	3465.5	5014.25	4128.25	5989.75	29213	174589.5	39605.25	14695.5
Richelle 33	31	Positive	M	10	Late	46	no	1	no	2656.25	27629	3923.25	3499.5	2715.5	3247.75	3360.75	3611.75	3646.5	6351.5	21791	4251.75	5356.5	4207.25	3483.5	4720.5	6926	7138.25	5162.5	13106.5	4162.25	5060.75	4389	3454.5	4540	6455.75	6468	2893	8972.25	4001	3602.5	2607.5	3037.5	3790	3913.5	4319	15371	101369.5	6535.75	23280.25
Richelle 34	84	Positive	F	5	Early	47	deceased	2	no	2905.5	13470.25	3835.5	3585	2615	3202.75	3590.5	3424.75	4026.5	15866	33190	4534.5	9519	5528	4576.75	8483.75	8095	15281	10601.25	13654.25	4214.75	7881.5	4261.75	3795	6879.75	6236.5	11749.5	5843.25	9373	3837	5023.75	3014	3349.5	4461	4910	6445.5	46440	231414.5	33265	55194
Richelle 35	76	Positive	F	1	Early	48	deceased	2	no	12028	377815.75	65293.5	10607	3337.5	11690.75	16488	4307.75	11863	27347.5	82252.5	5280.75	27218	4479	6151.5	12149	13661.25	30348	7210.25	15328.5	3987.75	7155.75	2835.5	3448.5	4864.5	4756.25	8684	7481.25	46887.75	4346.25	7864	2866.75	3559.5	5193.25	5272.25	8933.5	22174	92661.5	21551.25	21802
Richelle 36	31	Positive	F	3	Early	49	no	1	no	2605.75	35188.25	27178.5	3316.75	2484	3127.5	39173.25	3274.75	3785.75	4516.5	45682	14877.75	6887	2759	3607	98502.5	4231	6271.75	4533.75	15986.5	4948.5	5557.5	2709	3457.5	5727.5	4240.5	6124	3587.75	45393	121650.25	4606.5	2438.25	3234	6309	3825	4813	6783.75	177571.25	31510	10781.75
Richelle 37	51	Positive	M	3	Early	50	no	3	yes	3941.5	699514.75	284776	5141.5	6627.5	33510.5	107309.5	4428.5	4710.25	2968.5	334215.5	4799.75	4208.25	2495.5	3053.25	3753	3340.5	4210.25	3947.25	13290.75	5432.25	4862	2577.5	3109.75	3664	3933.25	4691.5	2777	26299	4751	3622.5	2329.25	3086.75	3337	3297.5	4096.5	12262.75	153815.5	14470	8245.75
Richelle 38	51	Positive	M	10	Late	50	no	3	yes	7607.25	493943	178605.5	25826	260485	20466.5	60708.25	145014.5	5541.25	4754.25	185303	3910.5	5582.25	4901	3074	3770.5	5246.75	6282.5	7446.5	17544.75	4313	16097	54883	3556	3864.5	18298.75	6853.5	3393.25	16093	3760.5	4491.25	2758	2990.5	3370	4062.5	4662	23734	131468	10429	482276.25
Richelle 39	52	Positive	M	4	Early	51	no	1	no	3300	195523.5	111218.5	5722.5	2678.5	114057	24456.25	5730.5	4700	3053	24976.75	4489.25	3922.25	2561	3532.5	3308.25	3402.25	4263.5	5544.75	10771.75	4611	6364.5	2966	3517.75	3957.25	4387.25	6988.5	3067.25	6641.5	6193.25	3947.75	2488.25	3250.5	3481	3588	4503	4083.5	25927.25	6029	7026.5
Richelle 4	68	Positive	M	4	Early	2	no	3	yes	2357.25	25211.25	3676	3313	2507.5	2962	3427	3432.5	3326.5	3123.75	21417.25	4700	96562	2486.5	2921.5	3777	3904	4756.25	3638.25	9001	3828	98712.25	2799.25	3130.75	3604.75	3994.5	5006.25	8309.75	57012.25	9040.5	194954.75	4272.75	4273.75	4682.25	7223.25	10144.5	15328	267270.5	57875.25	45337.5
Richelle 40	52	Positive	M	11	Late	51	no	1	no	6243.5	149535	92238	346677.5	169108.5	175966.5	14959.5	506987.5	5211.25	4269	24137.5	4732.75	10856.5	4214.75	4183.5	3750.5	5566.5	5839.75	9518	11650.5	5179.5	50513.25	69906.5	4156	4053	16100.5	10381.5	3996.75	6818	5569	6460.5	3540.75	3210	3644.5	4842	5386.75	16663.5	24082	7526.5	155885.5
Richelle 41	24	Positive	M	7	Late	59	no	1	no	8028.5	652149.25	100025.75	8512.25	2933.5	18115.5	16663.5	4683.75	8144	18379.75	64671.5	6573.25	16570.5	3637	4740.75	8583.75	9716.5	19708.5	7731.5	22448	5455.5	7796	2988	3524	4763.75	5172.25	9014.5	10372.5	40461	5795.5	11119.75	3124	4067	6213.75	6859.25	12166.75	12836.5	61383.25	5927.5	11595
Richelle 42	77	Positive	M	14	Late	60	no	1	no	2505.25	432784.25	5709	3338.5	2598	3075	3429.5	3575	3594.5	2499.5	108322.5	3899.5	3763.5	2398	3458.75	3795.25	3421.5	3928.5	2946	138986.5	4214.5	4161.5	3876.25	4156	3455.5	3625	4396.75	3386.5	176817	6418.25	6857.5	2766.5	4392.5	3688.25	3991	5295.25	4229.25	491439	25882.5	12491.5
Richelle 43	77	Positive	M	21	Late	60	no	1	no	2363	334984	5572.75	4315.75	2729.75	2844.75	3545.5	3561	3613.75	2512.5	97592.25	3919.25	4646.5	2852.75	3340.5	3487.25	3330	3759.5	4980.5	283218	3892.25	44216.5	40951.75	3867.75	3616	14625	4546	3442	104667	5168	9074.5	3019.75	4047.75	3578.5	3976.25	4640.5	7008	526919.5	24767	825637.5
Richelle 44	53	Positive	M	5	Early	61	no	1	no	3569.5	140327.25	57760.5	4062.75	2739	15904.5	47336	3641.5	4766	3223.25	54629.5	3943.75	5210.75	2490.75	3088.25	3916.75	3568.5	5812.75	3767.25	10213	3784.5	4204.25	2596.25	3001.25	3539	3914.5	5641.75	2424.25	11434.5	3656.75	3523.25	2434.5	2997.5	3490.5	3157.5	3792.75	4115.75	97547	9422	10547.25
Richelle 45	80	Positive	M	1	Early	63	deceased	2	no	2789	153232.5	5974.25	3558.25	2581.5	3024	3424	3436.5	3415.75	7391	299091.5	11625.5	11621	2700	4428.75	4030.25	4998.5	9069.5	7896.75	36605.5	5767	12131.25	2798	3439	3927.75	4896.5	8344.75	3762.5	33903.5	4465.25	5644.5	2493.75	3093	3546.5	3800.25	5164.5	13701.5	436497.25	75951.25	14567.75
Richelle 46	80	Positive	M	5	Early	63	deceased	2	no	2434.75	91534	4638	3425.25	2455.75	2910.75	3356.25	3277.5	3587.5	4262.5	168636.5	8607.5	4918.5	2559	3457.75	3774	3960	5127	4310.25	23258.5	5665.5	4135.5	2711.25	3139.25	3766.75	3848.5	5701.25	2907.75	23911.5	3994	3776.5	2409.25	3032.25	3774.5	3592.25	4119.5	10543	316485	53089.5	7741
Richelle 47	80	Positive	M	8	Late	63	deceased	2	no	2474.5	136102.75	5557.25	3250.5	2593.25	3033.75	3533.25	3388.5	3326.5	3032.5	217670.25	10497.5	7645.5	2476.25	3424.75	3422.5	3616.75	3990	3452.75	20130	5589	6016.5	2900	3184.5	3565.5	3957.25	4957.75	2703.5	24889	4437.5	3798	2375.5	2822.5	3432.75	3375.5	3726	7622	416270.75	73089.75	185634.25
Richelle 48	64	Positive	M	3	Early	64	deceased	2	yes	3185.25	122170.25	131408	3912	2674.25	12545.5	10845.5	3913.5	4556.75	4077.75	8463.75	9014.25	4628.75	2829.5	3219.5	3764.5	4199	5092	2974	4073.5	5020	3775	2678.75	3125	3683.75	3677.5	4215.25	2700	4860.75	8445.75	3427.75	2544.5	3200.5	3480	3387	3837.25	5579.5	87783	20368.5	11359
Richelle 49	64	Positive	M	6	Early	64	deceased	2	yes	3544.5	70468	70417	5106.5	2487.75	7472.75	7360.75	3641	4414.5	6386.75	9282.25	5192.5	8353.75	2801	3426	4146	4749.5	7161.25	4046.75	5228.5	4269.5	6341.75	2768.25	3018	3863.75	3912.75	5458	3188.5	5764.25	5985.25	4364	2688	2960.25	3706.25	3906.75	4470	12382.5	49896.75	12402.75	25691.5
Richelle 5	68	Positive	M	8	Late	2	no	3	yes	2468.25	16997.25	3459.5	144416.75	35278	3116.5	3545	5916	3177.75	7417.25	12809.75	4296.25	524319.5	4020	3671.5	4169	5583.5	9249	8813.25	12232.75	3495.75	840970.5	24499.25	3840.75	4768.75	11552	8682.75	24352.5	50795	8655.5	1069612.75	26473.25	5969.5	7241.25	28399	35220	64536	231920.25	50475.5	601379.5
Richelle 50	64	Positive	M	9	Late	64	deceased	2	yes	3545.75	51247.75	49556.5	15537	8346.25	6327	6441.25	13728.75	4249.75	3684	6747.75	4842.5	7967.75	3976.5	3150.25	3609	4059	4649.5	3904.5	4982.25	3985.75	33525	7972.5	3043.25	3894	7065.25	4866	2910.25	4283.25	5181	3846	2377	2974.75	3270.25	3532.25	3782.25	224776.75	51876.25	14412.25	205295.75
Richelle 51	38	Positive	F	7	Late	69	no	1	no	3714.25	835427.5	219236	5833.25	2773.25	56303.5	49307.75	4194.25	4897.25	4013.75	259830	7184.25	6080.5	2498.25	3336	4636	3501.5	5104.25	4026.75	21410	5604.5	6499.25	2779.5	3120	3569.75	4224.75	5276	3219.25	33844	4942.5	4924	2445.25	3188.75	3775.75	3790.5	4519.25	15653	580852.75	74949.75	36568.25
Richelle 52	38	Positive	F	11	Late	69	no	1	no	9613.75	665331	154556	19102.5	68456.75	32156.5	33112.5	64794	9166.75	13691.5	247163.5	7318	16529.75	8119	4636.75	6207.5	13369	16043.5	9013.5	32038.5	5701.75	19308	12725.75	4247.75	4504.5	13724.5	11271	6846.75	31506.5	4279.5	9216.25	4808.5	3752	4201	7210.75	6747.5	35661	520460.75	64500.5	628049.5
Richelle 53	43	Positive	M	5	Early	70	no	1	no	3575.25	54649	8171.5	4661	3878	6425.75	7015.5	3664.25	4514.25	22475.75	80473	8313.5	25215.25	3517.25	5772	10658	8552.75	23006	16036.75	28683	7333.5	20429.5	3734	5380.5	7826.25	6773.25	14904	4689.5	9575.75	4460.5	5635.25	2518	3253	4067	4059.5	6238.5	41254.5	331722.25	57452.5	46688
Richelle 54	43	Positive	M	10	Late	70	no	1	no	2834	12297.5	4016	3899	2742.5	3013.75	3554	3774.5	4186.5	17749.5	67221.25	7309.75	18371.5	3488	5181	8418.25	6665.25	16751	15010	25557	6258.25	17030.75	3824.5	5019.5	7432	6663	13655.75	4119.75	7719.75	4097	4572	2382	3106.25	3877.75	3657.5	4937.5	38583	319965	63971.75	40542.5
Richelle 55	87	Positive	M	3	Early	71	no	3	no	3253	509204.25	42356.25	11424	2917.75	15615	8284.25	3709	4336.75	3096.5	47197	4313.5	3913.25	2403.25	2972.5	3412.5	3512.5	4425.5	4731.25	16001.25	4484.5	19560.5	2832.25	3256.5	3774	4188.5	7406	2934.25	13383.25	4240.5	3790.5	2498.75	3034.75	3517.5	3487.5	4396.75	5334.25	29193	7070	10892.75
Richelle 56	87	Positive	M	9	Late	71	no	3	no	4300	381799.75	25675.5	13176.25	2529.75	11383.75	5919.25	3907.5	4871.25	3483	42103.5	4324	4362.5	2632.25	2784	3615	3981.5	5341.75	10554.25	21400.5	4989.5	20614	3221.75	3324	4416.75	5410	16104.5	4079.25	13341.5	4202.5	4113.5	2552	2983	3460.5	3643.5	5463.25	6693.5	27232.25	6482	13325.5
Richelle 57	32	Positive	M	1	Early	72	no	1	no	4516.75	348363.25	40473	6238.75	21651	50814.25	49207.75	4275.5	5217.75	8080.25	35617	4173.75	8186	2885.5	3867.5	4628.5	4810.5	9593.75	4447	7988	4087.75	5727.25	2797.5	3308.5	3891.25	4321.5	5484.25	7356.5	16408.75	3988.5	6324	2814	3444.5	4248	4430.5	8712.75	13574.5	110052.5	11844.25	18054.25
Richelle 58	32	Positive	M	6	Early	72	no	1	no	11199	366289.25	46968.75	283407.5	467463.25	50579.25	47369.5	182589.5	6430.25	7287	33844.75	3813.5	14226	8702.5	3490	4433	10369.5	10803.5	3979.75	9052	3540.5	50120.5	17913.5	2981	3422	14696.25	4652.5	9028	18556.5	3897.5	15790.5	6403	3335.5	4310.5	9718.5	11523	64287	99600.75	6973	278057
Richelle 59	80	Positive	M	3	Early	77	no	3	yes	4557	366075.75	387687.5	34581.5	49179	14623.25	24399.25	5762.5	5593.5	3578.75	24504	4803	51742.5	3000.5	3269	3527.75	4157	4974	4313.75	7977	5775.75	343587.5	2975.75	3273.5	3931.5	4391.75	6247	2944	22949.25	4433.25	3780.5	2541.5	3158.75	3596.25	3434.5	4134	4050.5	23037.5	10769.75	17334.5
Richelle 6	68	Positive	M	19	Late	2	no	3	yes	3631	18235	3966	295295	71121	2931.75	3543	27668	4962	10503.25	27158.75	4547.5	563839	13342.5	3935	5069	18016.5	16237	25215.25	25498.5	4615	348231	82842.25	4665.5	5689.5	58205.5	29321.5	32484.5	57697	9216.5	1194294.5	62166.5	6160	8017.25	77755.25	54932	122374.25	238599.25	44970	643574.25
Richelle 60	80	Positive	M	8	Late	77	no	3	yes	9510.25	285939	336243.25	413459.5	390425.25	10733	16647.75	158819	5559.5	3332.5	15487.75	3964	188048.75	3249.75	3012	3407	6268	4446.25	6405.5	8440.5	5296.5	1070034.5	37468	3598.25	3844	32053	7662	2725.5	17126.75	4557	4459.5	3157	3202	3358.25	4297.5	4078.5	8658.5	26735.25	12811.25	126872
Richelle 61	88	Positive	F	6	Early	78	deceased	2	no	2505.5	15962	3748	3296.5	2462	3087.5	3390.25	3285.5	3719.5	4132.5	43438.75	3989	5765.75	2840	3005.5	3991.75	3980	5774	7661.5	15804.5	4628.5	9795.5	2976.5	3658	4650	5270	10198.75	3006.25	136948.25	3823.25	3798.25	2528.5	2880.5	3536	3516.75	4104	13422.25	216249	25325	17153
Richelle 62	74	Positive	F	7	Late	79	no	1	no	2909.5	34143	44479	3471	2594.5	2841	3404.75	3314	3645	5934.25	30402	8098.75	5053	2667.5	3264.5	4077.25	4144.25	6441	13405	65494.75	19985.5	11277.25	3643	4658.5	6049.5	7096.25	14187	3014.75	14734.75	7316	3853	2450.5	3068	3474	3567	4097	16663.25	340292.25	39645	12521
Richelle 63	74	Positive	F	10	Late	79	no	1	no	4489	1350706.5	120019.25	11312.75	25852.75	76526	94076.5	4687.25	5661	3658.5	141226.25	4217.5	5650.5	2385	3267	4449	3736	4908.25	4329.75	53570.5	4025	6066.25	2761.75	3456.25	3808.5	4356.75	5999	2690	110027.5	3844.75	3556.25	2421	3001	5133.75	3483	3792.25	6114.25	255347.5	7603	33130.75
Richelle 64	83	Positive	M	8	Late	80	no	1	yes	31766	654267.5	121505.5	1151553.75	960302	41133.5	33823	376353	15940.5	10406.75	49742.5	5346.5	138315.75	8258.25	3640.25	4927.5	8642	10700.5	25116.25	64250.5	6005.5	82778.5	58068	5067	5920.5	55250.5	23578.25	3500	14067	4228	5566.75	2694.25	2984.25	3611.5	4052.5	5228.75	28314.5	448251.75	11316.5	797832
Richelle 65	83	Positive	M	13	Late	80	no	1	yes	46003.5	652963.25	155487.75	1603562.5	1241782.5	54305.75	44874.75	528468	7902.75	6079	23282.75	4367.25	107189.75	7987	3366.75	4116.25	5742.25	7146.25	20887.5	26449.75	5027	168886.75	77342	4511	4888	67445.5	14011	3245.25	9056.5	3616	4260.75	2662.5	2972.75	3501.75	3643	3755.75	21743	429822	10375.5	567870.75
Richelle 7	45	Positive	M	5	Early	3	no	1	yes	3396	384513.75	17741	5852	2815.5	87957.5	59490.25	3985	4608.75	6627.25	199030.75	3747	9294	4305.5	3530	7363.5	4546	8032	7123	28438.5	4331.5	10378	3394	3493.5	4635.5	4987	7072.5	5214.25	59564.75	4020.75	7903.5	2608	3437.5	3966	3951.5	6599.5	9211.75	89895.75	6574	17682
Richelle 8	45	Positive	M	11	Late	3	no	1	yes	24434.5	430454.75	17848.5	400712	194126.75	78033	57979.75	151259.75	12503	32449	290225	4461.5	22868.25	62239.75	7961	18730.75	27043.5	32070.5	47532.5	70572.5	5234.25	102066.5	43789.5	7934	16387.25	49200	40108.25	13695.5	79186.25	4052.75	10589.25	14887.5	4504	7376.75	9934	15938	66534.5	135142.25	7122	221350.5
Richelle 9	77	Negative	F	NA	NA	6	no	1	no	2545	27818.75	3857	3477.5	2433.5	2871.75	3706.75	3505.25	3452.75	3563.5	25697.5	4463.5	6160.75	4524.5	3019	3449.75	3820	5157.25	2978.5	12225.75	5495	5691.5	2666	3334.25	3704.5	3808.75	4233	2539	9851	4380.75	3713	2480.25	2989.5	3612.5	3437.5	3850.25	5689	54103	12100	8878.5
PBS	NA	NA	NA	NA	NA	NA	NA	NA	NA	350689	4850.5	3668	3301.75	2658.5	3065	3380.5	3563.5	4702.25	2484.5	3047.5	3590.75	3291	2483.25	2942.5	3467	3297.5	3258.5	2290.25	2992	3405.5	3149	2498	2983.5	3680	3313	3486	2472	3368.5	3662.25	3268.5	2428.5	3014.25	3602.25	3245.75	3381.5	2577.5	3229.25	3495	3396.5
[truncated: 50 more columns]
